# Supplementary material for: Successful In Vitro Shoot Multiplication of Quercus robur L. Trees Aged up to 800 Years
Source: Plants (Basel). 2023 Jun 6;12(12):2230. doi: 10.3390/plants12122230 (PMC10301615; doi:10.3390/plants12122230)
Supplement: Supplementary file 1 [file plants-12-02230-s001.zip]

Archive with 1 entries (1 files):
- plants-2345976-supplementary.pdf
